# Supplementary material for: Combined CDK4/6 Inhibition and Radiation: Effects on Cellular Senescence, Cell Cycle Regulation, and Cell Death in Mammary Carcinoma Cells
Source: Cells. 2026 Apr 21;15(8):734. doi: 10.3390/cells15080734 (PMC13114986; doi:10.3390/cells15080734)
Supplement: Supplementary file 1 [file cells-15-00734-s001.zip]

Archive with 1 entries (1 files):
- cells-4226362-supplementary.pdf
